# Supplementary material for: A framework for identifying calcium accumulation problem in cropland: Integrating field surveys, legacy soil map, and machine learning models
Source: PLoS One. 2025 May 30;20(5):e0325076. doi: 10.1371/journal.pone.0325076 (PMC12124509; doi:10.1371/journal.pone.0325076)
Supplement: S1 Table — (XLSX) [file pone.0325076.s002.xlsx]

## Sheet: Sheet1
S1 table Actual soil profile data
No.	Longitude	Latitude	LSM-type	Actual-type	Presence of CAP
1	42.205	119.889	Cinnamon soil	Cinnamon soil	Yes
2	42.116	119.875	Cinnamon soil	Cinnamon soil	No
3	41.993	119.965	Brown earths	Cinnamon soil	No
4	42.181	119.892	Cinnamon soil	Cinnamon soil	Yes
5	42.21	119.881	Cinnamon soil	Cinnamon soil	Yes
6	41.92	120.039	Cinnamon soil	Cinnamon soil	No
7	41.872	120.061	Cinnamon soil	Cinnamon soil	No
8	41.801	120.081	Cinnamon soil	Cinnamon soil	Yes
9	41.817	120.111	Cinnamon soil	Cinnamon soil	No
10	41.859	120.131	Cinnamon soil	Cinnamon soil	No
11	41.907	120.15	Cinnamon soil	Cinnamon soil	No
12	41.951	120.202	Cinnamon soil	Cinnamon soil	No
13	42.022	120.266	Cinnamon soil	Cinnamon soil	Yes
14	42.066	120.324	Cinnamon soil	Cinnamon soil	No
15	42.325	119.986	Castanozeras	Castanozeras	Yes
16	42.345	120.034	Castanozeras	Castanozeras	Yes
17	42.354	120.072	Castanozeras	Castanozeras	Yes
18	42.385	120.193	Castanozeras	Castanozeras	Yes
19	42.389	120.334	Castanozeras	Castanozeras	N
20	42.339	120.332	Cinnamon soil	Cinnamon soil	Yes
21	42.308	120.331	Cinnamon soil	Cinnamon soil	Yes
22	42.237	120.293	Cinnamon soil	Cinnamon soil	No
23	42.209	120.346	Cinnamon soil	Cinnamon soil	Yes
24	42.179	120.391	Cinnamon soil	Cinnamon soil	Yes
25	42.173	120.489	Cinnamon soil	Cinnamon soil	Yes
26	42.188	120.545	Cinnamon soil	Cinnamon soil	Yes
27	42.222	120.575	Cinnamon soil	Cinnamon soil	Yes
28	42.29	120.598	Cinnamon soil	Cinnamon soil	Yes
29	42.314	120.65	Cinnamon soil	Cinnamon soil	Yes
30	42.359	120.696	Cinnamon soil	Cinnamon soil	No
31	42.42	120.675	Castanozeras	Castanozeras	Yes
32	42.446	120.615	Castanozeras	Castanozeras	Yes
33	42.529	120.573	Aeolian soil	Cinnamon soil	Yes
